# Supplementary material for: Evaluation of a Virus-like Nanoparticle Porcine Circovirus Type-2 (PCV2) Capsid Protein Fused with the Pig Immunoglobulin Fc Fragment as a Novel Vaccine Candidate against PCV2 in Mice
Source: Vaccines (Basel). 2021 Oct 3;9(10):1128. doi: 10.3390/vaccines9101128 (PMC8540293; doi:10.3390/vaccines9101128)
Supplement: Supplementary file 1 [file vaccines-09-01128-s001.zip]

Archive with 1 entries (1 files):
- vaccines-1307946-supplementary.pdf
